# Supplementary material for: Aerosol Delivery of Hesperetin-Loaded Nanoparticles and Immunotherapy Increases Survival in a Murine Lung Cancer Model
Source: Nanomaterials (Basel). 2025 Apr 11;15(8):586. doi: 10.3390/nano15080586 (PMC12029439; doi:10.3390/nano15080586)
Supplement: Supplementary file 1 [file nanomaterials-15-00586-s001.zip]

Archive with 1 entries (1 files):
- nanomaterials-3527010-supplementary.pdf
